# Supplementary material for: Combinatorial regulation by ERK1/2 and CK1δ protein kinases leads to HIF-1α association with microtubules and facilitates its symmetrical distribution during mitosis
Source: Cell Mol Life Sci. 2024 Feb 1;81(1):72. doi: 10.1007/s00018-024-05120-7 (PMC10834586; doi:10.1007/s00018-024-05120-7)
Supplement: Supplementary file 1 — Supplementary file1 (XLSX 13 KB) [file 18_2024_5120_MOESM1_ESM.xlsx]

## Sheet: SDSA_SA
Gene names			Log2difference_SDSAvsSA	-log10pvalue			LFQ intensity HIF1a_IP_1	LFQ intensity HIF1a_IP_1	LFQ intensity HIF1a_IP_2	LFQ intensity HIF1a_IP_2
ACTB	3.93099	5.4976	4.71429	1.3098	0.049	0.0954565	508980000	256630000	33370000	5680200
SEPT11	20.1106	14.9703	2.54043	1.31876	0.048	0.240977	113210000	3210000	100	100
TUBA1A	8.6616	4.43688	6.54924	4	0.0001	0.16727	1171400000	325770000	2892700	15041000
DPYSL2	7.28121	2.10329	4.69225	1.40894	0.039	0.1947	400270000	90965000	2573300	21170000
HSPA9	2.80088	-8.40988	-2.8045	2.03621	0.0092	0.262696	13784000	872349	1978001	296700000
TUBB	8.21732	2.66573	5.44152	4.03152	9.3e-05	0.189859	1351600000	305770000	4541400	48187000
PLP1	1.58109	2.82821	2.20465	1.52034	0.030176	0.030176	117180000	75032000	39165000	10565000
TUBB4A	19.6474	14.9391	1.2933	0.698688	0.20013	0.23783	82119000	3141400	100	100
ATP1A3	6.56377	2.09045	4.32711	2.88606	0.0013	0.173023	96454000	30763000	1019600	7223400
PKM	-0.394871	-5.91019	-3.15253	1.5376	0.029	0.225082	28924000	1963000	38030000	118050000
GAPDH	7.42663	1.77304	4.59983	1.49485	0.032	0.195935	409480000	98697000	2380100	28878000
ENO1	3.27957	0.0428942	1.66123	1.30103	0.05	0.245375	134580000	59875000	13859000	58121000
CFL1	3.97793	1.94584	2.96188	1.32496	0.04732	0.0718346	67713000	53663000	4297300	13929000
VDAC1	3.73469	-2.68453	-2.68453	2	0.01	0.331915	185560000	8320000	13939000	53487000
PPP2R1A	3.78037	1.80326	2.79181	1.15331	0.0702565	0.0702565	6093100	5016300	443440	1437300
FABP5	-0.83569	-2.9227	-1.8792	1.30103	0.05	0.212233	7471800	7471800	13335000	56656000
SYN2	1.31335	-0.656964	0.328192	0.333064	0.464446	0.464446	16096000	13314000	6476800	20993000
UPP2	0.445585	-3.55158	-1.553	0.566763	0.271167	0.271167	16928000	6297300	12430000	73839000
CALML5	2.13203	0.115906	1.12397	0.625835	0.236682	0.236682	47533000	19897000	10844000	18361000
